# Supplementary material for: RNA-based cooperative protein labeling that permits direct monitoring of the intracellular concentration change of an endogenous protein
Source: Nucleic Acids Res. 2021 Sep 28;49(22):e132. doi: 10.1093/nar/gkab839 (PMC8682759; doi:10.1093/nar/gkab839)
Supplement: gkab839_Supplemental_Files [file gkab839_supplemental_files.zip]

Archive with 9 entries (9 files):
- SI.pdf
- Video_S1.avi
- Video_S2.avi
- Video_S3.avi
- Video_S4.avi
- Video_S5.avi
- Video_S6.avi
- Video_S7.avi
- Video_S8.avi
